# Supplementary material for: Dissecting the molecular basis of variability for flowering time in Camelina sativa
Source: Plant Biotechnol J. 2025 Mar 20;23(6):2290–302. doi: 10.1111/pbi.70049 (PMC12120899; doi:10.1111/pbi.70049)
Supplement: Supplementary file 3 — Data S3 SNPs associated with multiple SOC1 and SOC1‐L genes. [file PBI-23-2290-s003.csv]

## SNPs associated with multiple SOC1s and SOC1-L genes
snps	gene1_AGL19	p-value for gene1	gene2_SOC1	p-value for gene2	gene3_SOC1	p-value for gene3	p-value from association analysis with FT trait
snp_Chr1_925090	Csa10g020140.1	1.46E-15	Csa04g063650.1	3.78E-14	Csa06g052060.1	6.77E-13	0.04478168
snp_Chr15_1139851	Csa10g020140.1	1.16E-14	Csa04g063650.1	2.04E-16	Csa06g052060.1	1.41E-12	0.01915851
snp_Chr19_21356345	Csa10g020140.1	1.10E-13	Csa04g063650.1	1.25E-18	Csa06g052060.1	6.72E-12	0.1863538
snp_Chr19_21356376	Csa10g020140.1	1.10E-13	Csa04g063650.1	1.25E-18	Csa06g052060.1	6.72E-12	0.1863538
snp_Chr19_5235407	Csa10g020140.1	4.28E-14	Csa04g063650.1	1.64E-15	Csa06g052060.1	6.04E-13	0.0836061
snp_Chr7_22547321	Csa10g020140.1	1.10E-13	Csa04g063650.1	1.25E-18	Csa06g052060.1	6.72E-12	0.1863538
snp_Chr8_4278977	Csa10g020140.1	1.10E-13	Csa04g063650.1	1.25E-18	Csa06g052060.1	6.72E-12	0.1863538
id	CAM219	CAM223	CAM224	CAM229	CAM260	CAM262	CAM275	CAM276	CN101985	CN101986	CN101990	CN111331	CN113656	CN113660	CN113662	CN113669	CN113672	CN113682	CN113683	CN113685	CN113690	CN113691	CN113692	CN113694	CN113695	CN113698	CN113699	CN113702	CN113704	CN113706	CN113716	CN113717	CN113721	CN113723	CN113724	CN113726	CN113731	CN113736	CN113742	CN113746	CN113750	CN113754	CN113757	CN113760	CN114262	CN114270	CN30475	CN30478
snp_Chr1_925090	0	0	0	0	0	0	0	0	0	0	0	0	0	1	1	0	0	0	0	0	0	2	2	0	0	0	0	0	0	0	0	0	0	0	-1	0	0	0	0	0	0	0	0	0	0	0	0	0
snp_Chr15_1139851	0	0	0	0	0	0	0	0	0	0	0	0	0	2	1	0	0	0	0	0	0	1	2	0	0	0	0	0	0	0	0	0	0	0	-1	0	0	0	0	0	0	0	0	0	0	0	0	0
snp_Chr19_21356345	0	0	0	0	0	0	0	0	0	0	0	0	0	2	2	0	1	0	0	0	0	2	2	0	0	0	0	0	0	0	0	0	0	0	0	0	0	0	0	0	0	0	0	0	0	0	0	0
snp_Chr19_21356376	0	0	0	0	0	0	0	0	0	0	0	0	0	2	2	0	1	0	0	0	0	2	2	0	0	0	0	0	0	0	0	0	0	0	0	0	0	0	0	0	0	0	0	0	0	0	0	0
snp_Chr19_5235407	0	0	0	0	0	0	0	0	0	0	0	0	0	2	1	0	1	0	0	0	0	2	2	0	-1	0	0	0	0	0	0	0	0	0	-1	0	0	0	0	0	0	0	0	0	0	0	0	0
snp_Chr7_22547321	0	0	0	0	0	0	0	0	0	0	0	0	0	2	2	0	1	0	0	0	0	2	2	0	0	0	0	0	0	0	0	0	0	0	0	0	0	0	0	0	0	0	0	0	0	0	0	0
snp_Chr8_4278977	0	0	0	0	0	0	0	0	0	0	0	0	0	2	2	0	1	0	0	0	0	2	2	0	0	0	0	0	0	0	0	0	0	0	0	0	0	0	0	0	0	0	0	0	0	0	0	0
