# Supplementary material for: Dissecting the molecular basis of variability for flowering time in Camelina sativa
Source: Plant Biotechnol J. 2025 Mar 20;23(6):2290–302. doi: 10.1111/pbi.70049 (PMC12120899; doi:10.1111/pbi.70049)
Supplement: Supplementary file 4 — Data S4 Annotations for FT‐associated SNPs. [file PBI-23-2290-s002.csv]

No.	SNP	Chr.	Pos.	Adjusted P-value	ANN by SnpEff	Affected gene	Arabidopsis ortholog	Encoded protein
1	snp_Chr6_18702229	6	18702229	1.42E-08	upstream_gene_variant|MODIFIER|Csa06g036830.1	Csa06g036830.1	AT2G34390	aquaporin NIP2.1
1	snp_Chr6_18702229	6	18702229	1.42E-08	downstream_gene_variant|MODIFIER|Csa06g036840.1	Csa06g036840.1	AT2G34400	Pentatricopeptide repeat (PPR-like) superfamily protein
1	snp_Chr6_18702229	6	18702229	1.42E-08	downstream_gene_variant|MODIFIER|Csa06g036860.1	Csa06g036860.1	AT2G34420	Photosystem II type I chlorophyll a/b-binding protein
1	snp_Chr6_18702229	6	18702229	1.42E-08	intergenic_region|MODIFIER|Csa06g036840.1-Csa06g036850.1	Csa06g036850.1	AT2G34410	RWA3 (REDUCED WALL ACETYLATION 3)
2	snp_Chr6_21176774	6	21176774	1.42E-08	missense_variant|MODERATE|Csa06g042890.1	Csa06g042890.1	AT2G38950	jumonji/zinc-finger-class transcription factor protein
2	snp_Chr6_21176774	6	21176774	1.42E-08	downstream_gene_variant|MODIFIER|Csa06g042880.1	Csa06g042880.1	AT2G38940	a member of the Pht1 family of phosphate transporters
3	snp_Chr8_24560438	8	24560438	1.42E-08	synonymous_variant|LOW|Csa08g057320.1	Csa08g057320.1	AT5G07120	sorting nexin SNX2b
3	snp_Chr8_24560438	8	24560438	1.42E-08	upstream_gene_variant|MODIFIER|Csa08g057300.1	Csa08g057300.1	AT5G07140	Protein kinase superfamily protein
3	snp_Chr8_24560438	8	24560438	1.42E-08	upstream_gene_variant|MODIFIER|Csa08g057310.1	Csa08g057310.1	AT5G07130	a member of laccase family of genes
3	snp_Chr8_24560438	8	24560438	1.42E-08	downstream_gene_variant|MODIFIER|Csa08g057330.1	Csa08g057330.1	AT5G07110	Encodes PRA1.B6, an isoform of the PRA1 (Prenylated Rab acceptors) family
3	snp_Chr8_24560438	8	24560438	1.42E-08	downstream_gene_variant|MODIFIER|Csa08g057340.1	Csa08g057340.1	AT5G07100	WRKY26 (WRKY DNA-BINDING PROTEIN 26)
4	snp_Chr9_30922977	9	30922977	1.42E-08	synonymous_variant|LOW|Csa09g081420.1	Csa09g081420.1	AT1G76690	12-oxophytodienoic acid reductase
4	snp_Chr9_30922977	9	30922977	1.42E-08	upstream_gene_variant|MODIFIER|Csa09g081410.1	Csa09g081410.1	AT1G76670	Nucleotide-sugar transporter family protein
4	snp_Chr9_30922977	9	30922977	1.42E-08	downstream_gene_variant|MODIFIER|Csa09g081430.2	Csa09g081430.2	N.A	N.A
4	snp_Chr9_30922977	9	30922977	1.42E-08	downstream_gene_variant|MODIFIER|Csa09g081430.1	Csa09g081430.1	N.A	N.A
5	snp_Chr11_18992361	11	18992361	1.42E-08	synonymous_variant|LOW|Csa11g040110.1	Csa11g040110.1	AT4G14210	phytoene desaturase
5	snp_Chr11_18992361	11	18992361	1.42E-08	upstream_gene_variant|MODIFIER|Csa11g040100.1	Csa11g040100.1	AT4G14220	encodes a RING-type E3 ubiquitin ligase
6	snp_Chr11_47854078	11	47854078	1.42E-08	synonymous_variant|LOW|Csa11g101310.1	Csa11g101310.1	AT5G64200	Arabidopsis ortholog of human splicing factor SC35
6	snp_Chr11_47854078	11	47854078	1.42E-08	downstream_gene_variant|MODIFIER|Csa11g101300.1	Csa11g101300.1	AT5G64190	a neuronal PAS-domain protein
6	snp_Chr11_47854078	11	47854078	1.42E-08	downstream_gene_variant|MODIFIER|Csa11g101320.1	Csa11g101320.1	AT5G64210	AOX2 (ALTERNATIVE OXIDASE 2); an isoform of alternative oxidase
7	snp_Chr14_2073315	14	2073315	1.42E-08	synonymous_variant|LOW|Csa14g006410.1	Csa14g006410.1	AT1G05140	Peptidase M50 family protein
7	snp_Chr14_2073315	14	2073315	1.42E-08	downstream_gene_variant|MODIFIER|Csa14g006420.1	Csa14g006420.1	AT1G05150	Calcium-binding tetratricopeptide family protein
7	snp_Chr14_2073315	14	2073315	1.42E-08	downstream_gene_variant|MODIFIER|Csa14g006430.1	Csa14g006430.1	AT1G05160	AtKAO1; Encodes an ent-kaurenoic acid hydroxylase.
8	snp_Chr20_8623095	20	8623095	1.42E-08	synonymous_variant|LOW|Csa20g025800.1	Csa20g025800.1	AT5G17630	Phosphate translocator family member
8	snp_Chr20_8623095	20	8623095	1.42E-08	upstream_gene_variant|MODIFIER|Csa20g025790.1	Csa20g025790.1	AT5G17620	AUG7 (AUGMIN SUBUNIT 7)
8	snp_Chr20_8623095	20	8623095	1.42E-08	downstream_gene_variant|MODIFIER|Csa20g025780.1	Csa20g025780.1	AT5G17610	hypothetical protein
8	snp_Chr20_8623095	20	8623095	1.42E-08	downstream_gene_variant|MODIFIER|Csa20g025810.1	Csa20g025810.1	AT5G17640	ASG1 (ABIOTIC STRESS GENE 1)
9	snp_Chr20_12463032	20	12463032	1.42E-08	missense_variant|MODERATE|Csa20g036360.2	Csa20g036360.2	AT5G22640	EMBRYO DEFECTIVE 1211; a MORN motif containing protein
9	snp_Chr20_12463032	20	12463032	1.42E-08	missense_variant|MODERATE|Csa20g036360.1	Csa20g036360.1	AT5G22640	EMBRYO DEFECTIVE 1211; a MORN motif containing protein
10	snp_Chr20_12464248	20	12464248	1.42E-08	missense_variant|MODERATE|Csa20g036360.2	Csa20g036360.2	AT5G22640	EMBRYO DEFECTIVE 1211; a MORN motif containing protein
10	snp_Chr20_12464248	20	12464248	1.42E-08	missense_variant|MODERATE|Csa20g036360.1	Csa20g036360.1	AT5G22640	EMBRYO DEFECTIVE 1211; a MORN motif containing protein
10	snp_Chr20_12464248	20	12464248	1.42E-08	upstream_gene_variant|MODIFIER|Csa20g036370.1	Csa20g036370.1	AT5G22650	HD2B (HISTONE DEACETYLASE 2B)
